# Supplementary material for: Axl, Immune Checkpoint Molecules and HIF Inhibitors from the Culture Broth of Lepista luscina
Source: Molecules. 2022 Dec 15;27(24):8925. doi: 10.3390/molecules27248925 (PMC9781456; doi:10.3390/molecules27248925)
Supplement: Supplementary file 1 [file molecules-27-08925-s001.zip]

Archive with 1 entries (1 files):
- molecules-2056002-supplementary.pdf
